# Supplementary material for: Investigation of the Usefulness of HALP Score in Predicting Short-Term Mortality in Patients with Acute Decompensated Heart Failure in a Coronary Care Unit
Source: Medicina (Kaunas). 2024 Aug 24;60(9):1385. doi: 10.3390/medicina60091385 (PMC11434094; doi:10.3390/medicina60091385)
Supplement: Supplementary file 1 [file medicina-60-01385-s001.zip]

Archive with 1 entries (1 files):
- medicina-3143168-supplementary.xlsx
