# Supplementary material for: Investigation of the Usefulness of HALP Score in Predicting Short-Term Mortality in Patients with Acute Decompensated Heart Failure in a Coronary Care Unit
Source: Medicina (Kaunas). 2024 Aug 24;60(9):1385. doi: 10.3390/medicina60091385 (PMC11434094; doi:10.3390/medicina60091385)
Supplement: Supplementary file 1 [file medicina-60-01385-s001.zip › medicina-3143168-supplementary.xlsx]

## Sheet: Sayfa1
Exitus group:1, Survivor group:0	AGE	GENDER (0:FEMALE, 1:MALE)	Hemoglobin (HGB)	Lymphocyte (LY)	Platelet (PLT)	Albumin	HALP SCORE( Hemoglobin*Albumin*Lymphocyte /Platelet)	HT (YES:1, NO:0)	CAD Yes:1, No:0	EF % (40<:2, 40-50:1, 50>:0)	DM (YES:1, NO:0)
1	66	1	10.4	6.25	266	32.5	7.94173	0	0	2	1
1	70	1	15.8	0.44	246	51.5	1.4554	1	1	2	1
1	60	1	15.1	5.4	219	42	15.6378	1	1	2	0
1	72	1	14.9	1.8	210	34	4.34229	1	1	0	0
1	73	1	12.9	0.4	188	24	0.658723	0	0	2	1
1	61	1	14.8	1.1	256	42	2.67094	1	0	2	0
1	54	1	12.7	0.8	145	36	2.52248	0	1	2	0
1	65	1	12.9	3.4	201	35	7.63731	0	0	0	0
1	78	0	15.2	2	246	26	3.21301	1	0	0	0
1	55	1	10.7	0.9	182	24	1.26989	1	1	2	0
1	62	1	9.1	1.7	230	40	2.69043	1	1	2	1
1	79	1	15.4	4.8	219	37.3	12.59	1	1	1	0
1	62	0	11.1	2.2	208	36.4	4.2735	0	0	0	0
1	60	1	11.3	3	276	38.4	4.71652	1	1	0	0
1	73	1	17.1	2.6	144	44	13.585	1	0	1	0
1	74	1	12.3	3.6	294	26.8	4.03641	1	1	0	1
1	57	0	12.7	3.3	336	42	5.23875	1	0	0	1
1	67	1	12.4	1	234	27	1.43077	1	0	2	1
1	68	0	9	1.1	667	24	0.356222	1	1	2	1
1	79	0	8.6	1.1	349	39.3	1.06527	1	1	2	1
1	78	0	8.6	1.9	202	36	2.91208	1	0	2	0
1	68	0	10.6	1.2	183	46	3.19738	1	1	0	1
1	61	0	11.9	1.1	196	42	2.805	1	1	2	1
1	67	0	14.4	0.5	177	26	1.05763	1	1	0	0
1	61	1	10.9	0.5	180	29.4	0.890167	1	1	2	0
1	64	1	15.6	2.5	313	41	5.10863	1	0	1	0
1	78	0	11.7	1.2	219	27	1.73096	1	1	2	0
1	70	0	13	1.7	96	33.5	7.71198	0	0	1	0
1	58	0	12.7	1.9	268	34	3.06127	1	1	0	1
1	71	0	13.2	0.6	72	22.6	2.486	1	1	2	0
1	76	0	13.1	0.7	394	38	0.884416	1	1	0	1
1	65	1	14.2	1.3	305	41.4	2.50572	0	0	1	1
1	65	1	15.5	3.9	210	35	10.075	1	0	1	0
1	73	1	9.4	2.1	262	33	2.48634	1	1	0	0
1	74	1	12.5	0.2	133	36.4	0.684211	1	1	1	0
1	60	1	13.4	3.5	349	43	5.77851	1	1	0	1
1	74	1	11.4	1.2	205	27.5	1.83512	1	0	0	1
1	69	0	11.8	1.3	226	35.2	2.38924	1	1	1	1
1	55	0	13.5	2.49	294	35.6	4.07039	1	1	0	0
1	68	0	8.8	2.31	204	27.4	2.73033	1	0	1	1
1	59	0	14.1	2.58	251	35.5	5.1451	1	1	1	1
1	64	1	10.1	0.56	153	32.1	1.18665	1	1	2	1
1	67	1	16.39	0.08	77	27.5	0.468286	1	1	2	1
1	29	0	9.69	4.13	348	32.4	3.72597	1	1	2	0
1	60	1	13.6	2.94	240	24.8	4.13168	1	1	2	1
1	75	0	10.5	1.97	139	46	6.8454	1	1	0	1
1	79	1	10.8	0.76	184	32.1	1.43194	1	1	2	1
1	76	0	9.8	5.09	447	29.5	3.29199	1	0	1	1
1	60	1	9.69	6.87	223	36.4	10.8662	0	0	0	0
1	70	1	11.7	0.75	182	33.5	1.61518	0	0	1	0
1	46	1	12.4	1.75	223	38.6	3.75614	0	1	2	0
1	73	0	11.3	1.19	304	30.5	1.34912	1	0	0	1
1	73	0	14.4	0.73	148	41.4	2.94052	1	0	2	1
1	68	1	8.5	0.39	281	34	0.401103	1	1	0	1
1	68	1	10.4	1	254	25	1.02362	1	1	1	0
1	69	1	9.69	0.38	306	33.6	0.40432	1	1	0	1
1	67	1	9.8	1.25	297	38	1.56734	0	0	0	1
1	75	1	14.4	3.16	178	33	8.43613	1	1	1	1
1	54	1	8.1	1.12	266	32	1.09137	0	0	0	1
1	70	0	12	4.66	214	48	12.5428	1	0	1	0
1	67	1	10.3	3.21	418	30.4	2.40458	1	1	2	0
1	74	1	14.3	1.49	245	26	2.26115	1	0	2	0
1	59	0	12.5	0.94	245	22	1.0551	0	1	2	1
1	80	0	19.1	0.55	134	26	2.03828	1	1	2	1
0	71	1	15.8	2.8	263	41	6.89673	0	1	0	0
0	63	1	13.4	1.96	257	33.8	3.45418	1	1	1	1
0	62	1	14.5	5.3	283	38	10.3191	0	0	0	0
0	59	1	15.3	3.29	272	41	7.58756	1	1	1	0
0	60	1	15.9	2.27	193	43.7	8.17235	1	0	1	1
0	55	1	16.39	2.1	258	46	6.13672	1	1	2	0
0	71	1	13.4	1.4	183	37.2	3.81351	0	1	2	1
0	60	1	13	1.5	393	37	1.83588	1	1	2	1
0	63	1	15	3.17	278	43	7.35486	0	1	2	0
0	75	1	15.1	2.29	249	37	5.13824	0	0	0	0
0	78	0	13.5	4.09	263	38	7.97783	0	0	2	0
0	54	1	15	6.9	454	43	9.80286	1	1	1	0
0	67	1	14	1.25	278	33.2	2.08993	0	0	0	0
0	60	1	16.39	3	183	42	11.2849	1	1	1	0
0	54	1	14	2.5	200	45	7.875	1	0	2	0
0	63	1	15.1	6.3	299	39.41	12.5387	1	1	0	1
0	55	1	15.2	2.7	318	41	5.29132	1	0	2	1
0	61	1	13.5	3.56	319	40	6.02633	1	0	0	1
0	69	1	13.9	1.6	163	43.4	5.92157	1	0	1	0
0	65	0	12.3	2.6	248	39.4	5.08069	1	1	0	0
0	50	1	16.39	3.85	351	45.6	8.1978	0	0	0	0
0	70	1	13.1	1.99	177	41	6.03858	0	0	1	1
0	48	0	12.7	7.45	477	43	8.52923	1	1	0	1
0	78	1	15.7	4.3	296	42	9.57912	1	1	1	1
0	66	1	16.2	2	230	43	6.05739	1	1	2	0
0	77	1	14.8	1.8	171	37.2	5.79537	0	0	2	1
0	73	1	10.9	5	294	37	6.85884	1	1	2	1
0	52	1	15.6	3.88	195	43	13.3472	1	1	2	0
0	48	1	15.5	8.86	261	37	19.4682	1	0	0	1
0	60	1	16.1	3.89	244	38	9.7537	1	0	1	1
0	58	1	14.9	5.2	363	33.2	7.08633	1	0	0	1
0	71	0	12.9	4.1	276	45	8.62337	1	0	0	1
0	70	1	14.6	3.69	239	39.41	8.88357	1	0	2	1
0	56	1	12.7	2.5	287	41	4.53571	1	1	2	1
0	75	1	16.3	1.1	265	40	2.70642	0	1	2	1
0	70	1	12.9	0.85	245	43.4	1.94237	1	0	2	1
0	64	1	14.4	2.92	215	39.4	7.70554	1	1	0	0
0	67	1	15	4.55	350	45.6	8.892	1	1	2	0
0	70	1	15.5	5.3	284	41	11.8597	1	1	0	0
0	65	1	15.7	0.92	100	44	6.35536	0	0	2	0
0	68	1	16	4.2	273	43	10.5846	1	1	1	1
0	64	0	11.5	3.26	171	42	9.20807	1	0	2	1
0	63	1	15.4	3.99	281	38	8.30942	0	0	1	0
0	66	1	17.1	4.15	157	47	21.2443	0	0	0	0
0	67	0	11.8	1.9	448	39	1.95174	0	1	2	0
0	64	1	14.6	3.2	317	43	6.33741	1	0	0	1
0	60	1	17	5.7	394	36	8.85381	1	0	1	1
0	51	0	13.4	2.2	352	39	3.26625	1	1	1	1
0	54	1	16.2	1.8	211	48	6.63355	1	1	0	0
0	64	1	14.4	1.81	194	43	5.77707	1	1	1	1
0	77	1	14.6	2.61	377	37.2	3.76006	1	1	0	0
0	67	1	13.6	4.9	314	37	7.85248	0	0	0	1
0	50	0	15.5	9	265	43	22.6358	1	1	1	1
0	60	1	12.4	1.46	275	37	2.43581	0	0	0	1
0	58	1	14.6	1.45	385	38	2.08951	1	1	1	1
0	66	1	13.5	1.92	216	43	5.16	0	0	1	1
0	60	1	13.6	2.65	225	33.2	5.3179	1	0	2	0
0	71	1	11	1.1	241	42	2.10871	1	1	2	0
0	68	1	11.7	2.4	308	45	4.1026	1	0	2	0
0	55	1	11.2	2.31	384	39.41	2.65525	0	1	2	1
0	65	1	16.89	3.06	252	41	8.40881	1	0	0	1
0	60	0	11.9	2.1	373	40	2.67989	1	1	2	0
0	57	1	15.8	4.3	154	39.4	17.3821	0	0	1	1
0	65	0	15	2.4	132	45.6	12.4364	1	1	0	1
0	60	0	13.2	3.45	226	38	7.65717	1	1	1	0
0	71	1	13.7	5.09	286	37.9	9.24084	1	1	2	1
0	66	1	14.5	2.6	100	41.3	15.5701	1	0	0	1
0	74	0	11.2	2.38	366	35.62	2.59423	1	0	2	1
0	59	1	14	2	237	39	4.60759	1	0	0	1
0	55	1	14.6	2.5	215	43	7.3	1	1	1	1
0	53	0	15.5	4.17	380	38	6.4635	1	1	0	1
0	50	1	14	4.3	433	44	6.11732	1	1	0	1
0	53	1	11.4	2.48	292	45	4.35699	1	0	1	1
0	62	1	16	2.47	156	37	9.37333	1	1	0	0
0	60	1	14.1	2.08	300	39	3.81264	1	1	1	0
0	57	1	16.1	1.58	286	40	3.55776	1	1	2	0
0	74	1	15.2	3.3	205	39	9.54263	0	0	2	0
0	63	1	15	4.5	174	43	16.681	1	1	2	1
0	58	1	12.4	2.46	147	38	7.88539	1	0	2	1
0	64	1	14.6	6.3	395	44	10.2459	0	0	2	0
0	60	1	13	1.08	192	45	3.29063	0	0	2	0
0	74	1	12.9	3.09	228	37	6.46867	0	1	2	0
0	68	1	13.3	1.97	272	39	3.75676	1	0	0	1
0	58	1	15.2	1.86	231	40	4.89558	1	0	2	1
0	60	1	13.7	1.48	166	43.7	5.33772	0	1	2	1
0	59	1	14.8	2.8	256	46	7.44625	1	1	2	1
0	75	1	15.2	0.94	339	37	1.55946	0	1	0	0
0	75	1	14	1.71	186	43	5.53452	1	1	0	0
0	65	1	12.7	3.53	226	37	7.33959	0	0	2	1
0	61	1	15	1.1	306	38	2.04902	1	1	2	1
0	71	1	14.9	0.7	370	43	1.21214	1	1	1	0
0	50	0	12.4	5.5	241	33.2	9.39519	0	0	0	0
0	60	1	10.8	1.2	281	42	1.93708	1	1	0	0
0	66	0	12	1.9	295	45	3.47797	0	0	1	1
0	51	0	13.5	3.1	581	39.41	2.83874	1	0	0	0
0	61	1	13.1	1.05	297	40	1.85253	1	1	0	1
0	52	0	13.4	3.31	319	43.4	6.03437	1	1	2	0
0	80	0	14.1	3.4	309	39.4	6.11274	0	1	2	1
0	78	1	14.5	4.5	184	45.6	16.1707	1	1	2	1
0	60	1	14.5	1.49	223	41	3.97222	0	1	2	0
0	63	1	14.9	2.6	189	44	9.01884	0	0	0	0
0	50	1	15.6	3.48	276	43	8.45791	0	0	2	0
0	52	0	13	1.97	267	42	4.02854	0	0	0	0
0	55	0	13.7	3.5	274	38	6.65	1	1	2	1
0	80	0	10.1	1.85	159	42	4.93566	1	1	1	1
0	54	1	17.1	2.2	197	47	8.97533	1	1	2	1
0	63	1	12.3	1	134	39	3.57985	0	0	1	0
0	59	1	11.6	6.9	320	43	10.7554	1	1	0	0
0	79	0	14.8	1.36	375	40	2.14699	1	1	2	1
0	62	0	14.3	5.4	315	43.4	10.6392	0	1	0	0
0	70	0	10.3	3.81	299	39.4	5.17115	0	0	1	0
0	68	1	16.7	2.76	310	45.6	6.77998	1	1	1	0
0	72	0	11.5	4.4	378	41	5.48836	1	0	0	0
0	57	0	13.8	2.5	356	43	4.16713	1	1	1	1
0	59	1	14.6	1.55	195	42	4.87415	1	0	0	0
0	56	1	13.2	2.52	351	39	3.696	1	1	0	0
0	57	1	13.9	2.7	246	48	7.32293	0	0	1	0
0	72	1	14.7	3.3	360	43	5.79425	0	0	0	1
0	58	1	14.6	2.06	277	39	4.23453	1	1	1	1
0	53	1	15.8	0.84	233	42	2.39238	1	1	1	1
0	75	1	10.7	5.8	280	38	8.42243	0	0	2	0
0	70	1	10.3	2.49	366	42	2.9431	1	1	2	1
0	58	0	14.8	4.3	323	40.41	7.9619	0	0	2	1
0	66	1	14.9	2.12	228	47.6	6.59469	1	0	2	0
0	68	0	11.9	2.87	317	44	4.74048	1	1	0	0
0	66	0	12	1.9	295	43	3.32339	1	0	2	0
0	63	1	14.2	1.1	242	42	2.71091	0	1	1	1
0	70	0	11.5	2.89	262	43.4	5.50534	1	1	0	1
0	75	1	16	2.6	221	39.4	7.41647	1	0	1	0
0	54	1	13.2	4.12	251	45.6	9.88012	0	1	2	1
0	68	1	16.7	2.76	310	41	6.09604	1	1	0	1
0	72	0	11.5	4.4	378	44	5.88995	1	0	2	0
0	67	0	12.6	1.76	272	43	3.50576	0	1	0	1
0	57	0	13.8	2.5	356	43.7	4.23497	1	0	1	0
0	70	0	10.1	2.09	177	43	5.12818	1	0	0	1
0	63	0	14.5	3.9	240	37	8.71812	0	0	0	1
0	71	1	12.2	1.57	261	38	2.7887	1	1	1	1
0	65	1	13.6	2.92	225	36	6.35392	1	1	0	0
0	78	0	13.4	1.8	215	44	4.93619	0	0	1	1
0	55	0	12.4	3.6	358	45	5.61117	1	0	2	1
0	55	1	16.39	2.1	258	37	4.93606	1	0	2	1
0	71	1	13.4	1.4	183	39	3.99803	0	0	2	1
0	50	1	16.39	3.85	351	40	7.19105	1	0	2	1
0	78	1	11.2	6.11	279	43.7	10.7186	1	1	1	1
0	70	1	13.1	1.99	177	46	6.77499	0	1	0	1
0	58	0	12.8	4	383	43	5.7483	1	0	1	1
0	68	0	13	1.9	175	33.2	4.68594	0	1	2	0
0	80	0	10.1	1.85	159	42	4.93566	0	1	0	0
0	48	1	17.1	2.2	197	39	7.44761	1	0	2	0
0	63	1	12.3	1	134	42.4	3.89194	0	0	0	0
0	64	0	11.9	3.92	370	39	4.91695	1	1	1	1
0	50	0	12	2.04	279	42	3.68516	1	0	0	1
0	75	0	11.7	1.08	486	34.72	0.90272	0	0	0	0
0	56	1	16.3	2.5	245	43	7.15204	0	0	1	0
0	70	1	14.6	3	193	41	9.30466	0	1	0	0
0	66	0	12.1	1.5	219	33.2	2.75151	1	0	1	1
0	60	0	11.1	1.5	200	42	3.4965	0	0	2	1
0	62	0	13.4	7.55	290	37.62	13.1242	1	1	2	1
0	76	0	14.7	2.61	224	40	6.85125	1	1	2	0
0	57	1	13.5	2.29	239	39	5.04471	1	0	2	1
0	74	0	11.6	1.98	252	43	3.91914	1	1	2	0
0	62	0	13.4	7.55	290	38	13.2568	0	0	2	1
0	78	0	13.4	1.8	215	44	4.93619	1	1	2	1
